# Supplementary material for: An integrated analysis of spatial access to the three-tier healthcare delivery system in China: a case study of Hainan Island
Source: Int J Equity Health. 2021 Feb 12;20:60. doi: 10.1186/s12939-021-01401-w (PMC7881625; doi:10.1186/s12939-021-01401-w)
Supplement: Supplementary file 1 — Additional file 1. Literature review of spatial access to healthcare related research in China. [file 12939_2021_1401_MOESM1_ESM.xlsx]

## Sheet: Sheet3
Number	Type	Author	Title	Journal	Publish year	Study Country	Study Province	Study City	Study County/District	Method	Healthcare institutions	Travel impedance	Demander	Demander resolution
1	Book Section	Xu, Keshuai; Cui, Weiguo	A GIS-Based Assessment of Spatial Accessibility to County Hospitals: A Case Study of Dancheng County, China	Proceedings: International Conference on Information and Business Intelligence	2012	China	Henan	N/A	Dancheng County	Gravity model	County hospitals	Travel time along road network	All population	Village
2	Research Article	Hu, Ruishan; Dong, Suocheng; Zhao, Yonghong; Hu, Hao; Li, Zehong	Assessing potential spatial accessibility of health services in rural China: a case study of Donghai county	International Journal for Equity in Health	2013	China	Jiangsu	N/A	Donghai County	Enhanced two-step floating catchment area (E2SFCA) method	Town-level or county-level hospitals	Travel time along road network	All population	Village
3	Research Article	Tao, Zhuolin; Cheng, Yang; Dai, Teqi; Rosenberg, Mark W.	Spatial optimization of residential care facility locations in Beijing, China: maximum equity in accessibility	International Journal of Health Geographics	2014	China	Beijing	Beijing	N/A	Two-step floating catchment area (2SFCA) method with a distance-decay function	Residential care facilities	Travel time along road network	Elderly population	Streets within urban areas and villages or townships in suburban and peri-pheral districts
4	Research Article	Jin, Cheng; Cheng, Jianquan; Lu, Yuqi; Huang, Zhenfang; Cao, Fangdong	Spatial inequity in access to healthcare facilities at a county level in a developing country: a case study of Deqing County, Zhejiang, China	International Journal for Equity in Health	2015	China	Zhejiang	N/A	Deqing County	The nearest neighbor method	County hospitals, township hospitals, village clinics	Driving and/or walking	All population	Raster (50m*50m)
5	Research Article	Ni, Jianhua; Qian, Tianlu; Xi, Changbai; Rui, Yikang; Wang, Jiechen	An Enhanced Variable Two-Step Floating Catchment Area Method for Measuring Spatial Accessibility to Residential Care Facilities in Nanjing	International Journal of Environmental Research and Public Health	2015	China	Jiangsu	Nanjing	N/A	Enhanced variable two-step floating catchment area (EV2SFCA) method	Residential care facilities	Travel time along road network	Elderly population	Town and street
6	Research Article	Pan, Jay; Liu, Huiran; Wang, Xiuli; Xie, Hongmei; Delamater, Paul L.	Assessing the spatial accessibility of hospital care in Sichuan Province, China	Geospatial Health	2015	China	Sichuan	N/A	N/A	The nearest neighbor method, and E2SFCA	Hospitals	Travel time along road network	All population	Raster (2km*2km)
7	Research Article	Pan, Jay; Shallcross, David	Geographic distribution of hospital beds throughout China: a county-level econometric analysis	International Journal for Equity in Health	2016	China	N/A	N/A	N/A	Provider-to-population ratios (PPR)	Hospitals	NA	All population	County
8	Research Article	Pan, Jay; Zhao, Hanqing; Wang, Xiuli; Shi, Xun	Assessing spatial access to public and private hospitals in Sichuan, China: The influence of the private sector on the healthcare geography in China	Social Science & Medicine	2016	China	Sichuan	N/A	N/A	The nearest neighbor method, and E2SFCA	Hospitals (categoried by ownership, level)	Travel time along road network	All population	Raster (2km*2km)
9	Research Article	Wang, Xiuli; Pan, Jay	Assessing the disparity in spatial access to hospital care in ethnic minority region in Sichuan Province, China	Bmc Health Services Research	2016	China	Sichuan	N/A	N/A	The nearest neighbor method, and E2SFCA	Hospitals	Travel time along road network	All population	Raster (2km*2km)
10	Research Article	Yang, Nai; Chen, Shiyi; Hu, Weilu; Wu, Zhongheng; Chao, Yi	Spatial Distribution Balance Analysis of Hospitals in Wuhan	International journal of environmental research and public health	2016	China	Hubei	Wuhan	N/A	Improved gravity model	Hospitals (categoried by type, quality, level)	Travel time along road network	All population	Sub-district
11	Research Article	Lu, Liming; Zeng, Jingchun	Inequalities in the geographic distribution of hospital beds and doctors in traditional Chinese medicine from 2004 to 2014	International Journal for Equity in Health	2018	China	N/A	N/A	N/A	PPR	Traditional Chinese Medicine (TCM) hospital	NA	All population	Province
12	Research Article	Ma, Lan; Luo, Nianxue; Wan, Taili; Hu, Chunchun; Peng, Mingjun	An Improved Healthcare Accessibility Measure Considering the Temporal Dimension and Population Demand of Different Ages	International Journal of Environmental Research and Public Health	2018	China	Hubei	Wuhan	N/A	An improved three-step floating catchment area (3SFCA) method	Hospitals	Travel time along road network (travel speed differs based on traffic conditions)	All population (considering elder population have higher demand)	The median centers of buildings
13	Research Article	Pan, Xiaofang; Kwan, Mei-Po; Yang, Lin; Zhou, Shunping; Zuo, Zejun; Wan, Bo	Evaluating the Accessibility of Healthcare Facilities Using an Integrated Catchment Area Approach	International Journal of Environmental Research and Public Health	2018	China	Guangdong	Shenzhen	N/A	Combine integrated catchment area (ICA) with the E2SFCA method (E2SFCA-ICA)	Top-tier (3A) hospitals	Taxi trajectories	All population	Raster (200m*200m)
14	Research Article	Tao, Zhuolin; Cheng, Yang; Zheng, Qingjing; Li, Guicai	Measuring spatial accessibility to healthcare services with constraint of administrative boundary: a case study of Yanqing District, Beijing, China	International Journal for Equity in Health	2018	China	Beijing	Beijing	Yanqing District	A modified 2SFCA method in a system constrained by administrative boundaries	General hospitals, community healthcare centers and stations	Travel time along road network	All population	Village
15	Research Article	Tao, Zhuolin; Yao, Zaoxing; Kong, Hui; Duan, Fei; Li, Guicai	Spatial accessibility to healthcare services in Shenzhen, China: improving the multi-modal two-step floating catchment area method by estimating travel time via online map APIs	Bmc Health Services Research	2018	China	Guangdong	Shenzhen	N/A	An improved multi-modal 2SFCA method by using realtime travel time via online map APIs	Hospitals	Transit-mode and car-mode travel time using Baidu Map APIs	All population	Sub-district
16	Research Article	Wang, Xiuli; Yang, Huazhen; Duan, Zhanqi; Pan, Jay	Spatial accessibility of primary health care in China: A case study in Sichuan Province	Social Science & Medicine	2018	China	Sichuan	N/A	N/A	The nearest neighbor method, and E2SFCA	Township health centers, and Community health centers/stations	Travel time along road network	All population	Raster (2km*2km)
17	Research Article	Dong, Yongqing; Fu, Liping; Tan, Ronghui; Ding, Liman	The Dilemma of Medical Reimbursement Policy in Rural China: Spatial Variability between Reimbursement Region and Medical Catchment Area	International Journal of Environmental Research and Public Health	2019	China	Hubei	N/A	N/A	2SFCA	Hospitals (Grade-A or Grade-B)	The average radius of prefecture-level administrative areas for Grade-A hospitals and county-level administrative areas for Grade-B hospitals	All population	Points derived from landuse maps with landuse type being rural residential land
18	Research Article	Gu, Xiaokun; Zhang, Lufa; Tao, Siyuan; Xie, Boming	Spatial Accessibility to Healthcare Services in Metropolitan Suburbs: The Case of Qingpu, Shanghai	International Journal of Environmental Research and Public Health	2019	China	Shanghai	Shanghai	Qingpu District	2SFCA	Healthcare service suppliers	Travel time along road network and public transportation	All population	Villages and neighborhoods
19	Research Article	Hu, Wei; Li, Lin; Su, Mo	Spatial Inequity of Multi-Level Healthcare Services in a Rapid Expanding Immigrant City of China: A Case Study of Shenzhen	International Journal of Environmental Research and Public Health	2019	China	Guangdong	Shenzhen	N/A	Gravity model and 2SFCA	General hospitals (GHs) and community health service centers (CHSCs)	Travel time along road network for gravity model used for GHs, and 800m for 2SFCA used for CHCs	All population	Spatial units
20	Book	Wu, Juhua; Zhao, Zhenyi; Jiang, Shunjun; Tao, Lei	The research on spatial accessibility to healthcare services resources in Tianhe, Guangzhou	Smart Health. International Conference, ICSH 2019. Proceedings: Lecture Notes in Computer Science (LNCS 11924)	2019	China	Guangdong	Guangzhou	Tianhe District	An improved gravity model with a population size impact factor	General hospitals	Travel time along road network	All population	Sub-district
21	Research Article	Liu, Shirui; Qin, Yaochen; Xu, Yanan	Inequality and Influencing Factors of Spatial Accessibility of Medical Facilities in Rural Areas of China: A Case Study of Henan Province	International Journal of Environmental Research and Public Health	2019	China	Henan	N/A	N/A	The nearest neighbor method	Hopsitals excluding village clinics, specialized hospitals, rehabilitation hospitals	Travel time along road network	All population	Unincorporated village
22	Research Article	Lu, Chen; Zhang, Zixiao; Lan, Xiuting	Impact of China's referral reform on the equity and spatial accessibility of healthcare resources: A case study of Beijing	Social Science & Medicine	2019	China	Beijing	Beijing	N/A	2SFCA	Public hospitals	Travel time along road network	All population	Street and village
23	Research Article	Ma, Xiangyuan; Ren, Fu; Du, Qingyun; Liu, Pengcheng; Li, Langjiao; Xi, Yuliang; Jia, Peng	Incorporating multiple travel modes into a floating catchment area framework to analyse patterns of accessibility to hierarchical healthcare facilities	Journal of Transport & Health	2019	China	Hubei	Wuhan	N/A	3SFCA	Public hospitals (primary, secondary, tertiary)	Transit-mode and car-mode travel time using Baidu Map APIs	All population	Community
24	Research Article	Tao, Zhuolin; Cheng, Yang	Modelling the spatial accessibility of the elderly to healthcare services in Beijing, China	Environment and Planning B-Urban Analytics and City Science	2019	China	Beijing	Beijing	N/A	An improved multi-mode 2SFCA with variable demand	Hospitals	Transit-mode and car-mode travel time using Baidu Map APIs	Elderly population	Sub-district
25	Research Article	Zhang, Shaoyao; Song, Xueqian; Wei, Yongping; Deng, Wei	Spatial Equity of Multilevel Healthcare in the Metropolis of Chengdu, China: A New Assessment Approach	International Journal of Environmental Research and Public Health	2019	China	Sichuan	Chengdu	N/A	Demand-driven “2R grid-to-level” (2R-GTL) method	City-level hospitals, county-level hospitals, community-level health centers	Car-mode travel time using Baidu Map APIs	All population	Raster (1km*1km)
26	Research Article	Zhu, Lei; Zhong, Shuang; Tu, Wei; Zheng, Jing; He, Shenjing; Bao, Junzhe; Huang, Cunrui	Assessing Spatial Accessibility to Medical Resources at the Community Level in Shenzhen, China	International Journal of Environmental Research and Public Health	2019	China	Guangdong	Shenzhen	N/A	The nearest neighbor method, and E2SFCA	General hospitals	Travel time along road network	All population	Community
27	Research Article	Chen, Ting; Pan, Jay	The Effect of Spatial Access to Primary Care on Potentially Avoidable Hospitalizations of the Elderly: Evidence from Chishui City, China	Social Indicators Research	2020	China	Guizhou	Zhunyi	Chishui City	E2SFCA	Hospitals, community and township health centers and clinics	Travel time along road network	All population	Raster (230m*230m)
28	Research Article	Shen, Chi; Zhou, Zhongliang; Lai, Sha; Lu, Li; Dong, Wanyue; Su, Min; Zhang, Jian; Wang, Xinyu; Deng, Qiwei; Chen, Yaru; Chen, Xi	Measuring spatial accessibility and within-province disparities in accessibility to county hospitals in Shaanxi Province of Western China based on web mapping navigation data	International Journal for Equity in Health	2020	China	Shanxi	N/A	N/A	The nearest neighbor method	County hospitals	Driving time and distance using path planning interface of Amap.com	All population	Village and neighborhood committees
29	Research Article	Tao, Zhuolin; Cheng, Yang; Liu, Jixiang	Hierarchical two-step floating catchment area (2SFCA) method: measuring the spatial accessibility to hierarchical healthcare facilities in Shenzhen, China	International Journal for Equity in Health	2020	China	Guangdong	Shenzhen	N/A	An improved hierarchical two-step floating catchment area (2SFCA) method	General hospitals (GHs) and community health service centers (CHSCs) are categorized in to three hierarchical tiers (primary facilities, secondary hospitals, tertiary hospitals)	Travel times to tertiary and secondary hospitals were estimated using Baidu API approach using motorized transport. Distance to primary facilities are estimated based on actual road networks by using ArcGIS 10.5.	All population	Community
30	Research Article	Wu, Juhua; Cai, Zeqian; Li, Honglei	Accessibility of Medical Facilities in Multiple Traffic Modes: A Study in Guangzhou, China	Complexity	2020	China	Guangdong	Guangzhou	N/A	3SFCA	Hopsitals	Travel distance and time in four traffic modes (driving mode, public traffic mode, bike-riding mode, and walking mode) through DataMap with the real-time data from amap.com	All population	Street
31	Research Article	Zhao, Pengjun; Li, Shengxiao; Liu, Di	Unequable spatial accessibility to hospitals in developing megacities: New evidence from Beijing	Health & Place	2020	China	Beijing	Beijing	N/A	The nearest neighbor method, and E2SFCA	Public general hospitals and neighborhood clinics	Transit-mode and car-mode travel time using Baidu Map APIs	All population	Neighborhood
